# Supplementary material for: Analysis of MRPL23 protein expression and its role in prostate cancer pathogenesis
Source: Carcinogenesis. 2025 Dec 20;46(4):bgaf078. doi: 10.1093/carcin/bgaf078 (PMC12716982; doi:10.1093/carcin/bgaf078)
Supplement: bgaf078_Supplementary_Data [file bgaf078_supplementary_data.zip]

Archive with 2 entries (2 files):
- Supplementary Figure 1.docx
- Supplementary Tables.docx
